# Supplementary material for: Genetic Analysis of Novel Behaviour Traits in Pigs Derived from Social Network Analysis
Source: Genes (Basel). 2022 Mar 23;13(4):561. doi: 10.3390/genes13040561 (PMC9027576; doi:10.3390/genes13040561)
Supplement: Supplementary file 1 [file genes-13-00561-s001.zip]

Archive with 1 entries (1 files):
- genes-1646987-supplementary.pdf
